# Supplementary material for: The impact of national cancer awareness campaigns for bowel and lung cancer symptoms on sociodemographic inequalities in immediate key symptom awareness and GP attendances
Source: Br J Cancer. 2015 Mar 3;112(Suppl 1):S14–21. doi: 10.1038/bjc.2015.31 (PMC4385971; doi:10.1038/bjc.2015.31)
Supplement: Supplementary Online Material Table A [file bjc201531x2.xlsx]

## Sheet: Sheet1
Table A. Number of survey respondents
Campaign	Population sub-group	No. of respondents, weighted (unweighted N)
		pre-campaign	post-campaign
Bowel	Overall	1,145 (1,245)	1,076 (1,140)
	Men	551 (635)	483 (518)
	Women	593 (610)	593 (622)
	55-74 yrs	866 (915)	809 (832)
	75+ yrs	279 (330)	267 (308)
	ABC1	540 (531)	473 (439)
	C2DE	605 (714)	603 (701)
Lung	Overall	1,153 (1,412)	1,121 (1,246)
	Men	535 (662)	512 (560)
	Women	618 (750)	609 (686)
	55-74 yrs	870 (1,008)	830 (895)
	75+ yrs	283 (404)	291 (351)
	ABC1	523 (595)	498 (482)
	C2DE	630 (817)	623 (764)
