# Supplementary material for: The impact of national cancer awareness campaigns for bowel and lung cancer symptoms on sociodemographic inequalities in immediate key symptom awareness and GP attendances
Source: Br J Cancer. 2015 Mar 3;112(Suppl 1):S14–21. doi: 10.1038/bjc.2015.31 (PMC4385971; doi:10.1038/bjc.2015.31)
Supplement: Supplementary Online Material Table B [file bjc201531x3.xlsx]

## Sheet: Sheet1
Table B: Number of GP attendances for control symptoms during the bowel and lung campaign weeks in 2012 compared with the same weeks in 2011, adjusted for working days. For practices in the sample: n=355 bowel and n=486 lung.
Population sub-group		Number of GP attendances		Percent change (95% CI)	P-value for percent change	P-value for diff between groupsd
		2011	2012
BOWEL campaign control symptomsb
Gendera	Men	2967	2831	-5% (-10% to 0%)	0.074	0.61
	Women	5743	5389	-6% (-10% to 3%)	0.001
Age	Under 20s	2379	2724	15% (9% to 20%)	<0.001	-
	20-29	4658	4498	-3% (-7% to 1%)	0.095
	30-39	5232	5173	-1% (-5% to 3%)	0.563
	40-49	6113	5964	-2% (-6% to 1%)	0.175
	50-59	4281	4106	-4% (-8% to 0%)	0.056
	60-69	2489	2240	-10% (-15% to -5%)	<0.001
	70-79	1257	1179	-6% (-14% to 1%)	0.114
	80+	708	712	1% (-10% to 11%)	0.915
	Under 50	18382	18359	0% (-2% to 2%)	0.904	0.002
	50+	8735	8237	-6% (-9% to -3%)	<0.001
Depriv. quintilea	1 (Most deprived)	790	782	-1% (-11% to 9%)	0.84	0.892e
	2	2080	1941	-7% (-13% to -1%)	0.028
	3	2741	2574	-6% (-11% to -1%)	0.022
	4	2396	2205	-8% (-14% to -2%)	0.005
	5 (Least deprived)	657	657	0% (-11% to 11%)	1
LUNG campaign control symptomsc
Gendera	Men	10348	10222	-1% (-4% to 1%)	0.38	0.001
	Women	15252	15954	5% (2% to 7%)	<0.001
Age	Under 20s	2198	2459	12% (6% to 18%)	<0.001	-
	20-29	2978	3233	9% (3% to 14%)	0.001
	30-39	4071	4169	2% ('-2% to 7%)	0.28
	40-49	6385	6807	7% (3% to 10%)	<0.001
	50-59	7377	7795	6% (2% to 9%)	0.001
	60-69	7637	7758	2% (-2% to 5%)	0.329
	70-79	5975	6139	3% (-1% to 6%)	0.136
	80+	4819	4674	-3% (-7% to 1%)	0.137
	Under 50	15632	16667	7% (4% to 9%)	<0.001	0.003
	50+	25808	26366	2% (0% to 4%)	0.015
Depriv. quintilea	1 (Most deprived)	2091	2076	-1% (-7% to 5%)	0.816	0.764e
	2	5864	6180	5% (2% to 9%)	0.004
	3	7139	6966	-2% to (-6% to 1%)	0.145
	4	7225	7639	6% (2% to 9%)	0.001
	5 (Least deprived)	3489	3505	0% (-4% to 5%)	0.848
aPatients aged 50+
bBowel campaign control symptoms: migraine, headache, depressive episode and depressed.
cLung campaign control symptoms: urinary tract infection, neck pain, shoulder pain and knee pain.
dFor the test of the between-group difference in the magnitude of change pre- to post-campaign
eP-value for difference in percentage change between most and least deprived quintiles only.
